# Supplementary material for: MicroRNA-126 Inhibits SOX2 Expression and Contributes to Gastric Carcinogenesis
Source: PLoS One. 2011 Jan 27;6(1):e16617. doi: 10.1371/journal.pone.0016617 (PMC3029394; doi:10.1371/journal.pone.0016617)
Supplement: Table S1 — List of genes up- (>2.0-fold) and down-regulated (<0.5-fold) by SOX2 over-expression. (XLS) [file pone.0016617.s001.xls]

## Sheet: Up-regulated
Table S1. Genes up-regulated by SOX2 over-expression (>2.0-fold).
Gene symbol	Gene name	Fold change
SPP1	secreted phosphoprotein 1 (osteopontin, bone sialoprotein I, early T-lymphocyte activation 1)	63.5385
GRB14	growth factor receptor-bound protein 14	27.2275
PIWIL1	piwi-like 1 (Drosophila)	23.1388
LOC151438	hypothetical protein LOC151438	21.3036
SOX2	SRY (sex determining region Y)-box 2	20.2047
IGF2	insulin-like growth factor 2 (somatomedin A)	17.6448
EGR1	early growth response 1	16.385
SCG2	secretogranin II (chromogranin C)	16.1454
ARID5B	AT rich interactive domain 5B (MRF1-like)	14.0826
ARID5B	AT rich interactive domain 5B (MRF1-like)	13.4623
CXCL5	chemokine (C-X-C motif) ligand 5	13.4358
IL1R2	interleukin 1 receptor, type II	12.5325
IL1R2	interleukin 1 receptor, type II	11.9882
IL8	interleukin 8	11.1968
KRT6E	keratin 6C	10.5154
CXCL3	chemokine (C-X-C motif) ligand 3	10.2808
CXCL5	chemokine (C-X-C motif) ligand 5	9.52122
CALB1	calbindin 1, 28kDa	8.55777
BCL2	B-cell CLL/lymphoma 2	7.89617
LTF	lactotransferrin	7.84594
FOLR3	folate receptor 3 (gamma)	7.42913
PALLD	palladin, cytoskeletal associated protein	7.35857
SBEM	small breast epithelial mucin	7.09156
KRT6C	keratin 6C	7.07378
CD69	CD69 molecule	6.89955
COL17A1	collagen, type XVII, alpha 1	6.88611
ARID5B	AT rich interactive domain 5B (MRF1-like)	6.85844
SIPA1L2	signal-induced proliferation-associated 1 like 2	6.77773
LRIG1	leucine-rich repeats and immunoglobulin-like domains 1	6.34096
HRASLS2	HRAS-like suppressor 2	6.19584
CSTF2T	cleavage stimulation factor, 3' pre-RNA, subunit 2, 64kDa, tau variant	6.13104
GSN	gelsolin (amyloidosis, Finnish type)	5.97384
CTSC	cathepsin C	5.16905
LOC344887	similar to NmrA-like family domain containing 1	4.85578
PCOLCE2	procollagen C-endopeptidase enhancer 2	4.8404
NRG1	neuregulin 1	4.77168
HLA-DQB1	major histocompatibility complex, class II, DQ beta 1	4.62409
ST6GALNAC3	ST6 (alpha-N-acetyl-neuraminyl-2,3-beta-galactosyl-1,3)-N-acetylgalactosaminide alpha-2,6-sialyltransferase 3	4.60277
CTSC	cathepsin C	4.55031
SNFT	Jun dimerization protein p21SNFT	4.53527
VWF	von Willebrand factor	4.52777
LOC344887	similar to NmrA-like family domain containing 1	4.49996
TUBB2B	tubulin, beta 2B	4.44668
ST6GAL1	ST6 beta-galactosamide alpha-2,6-sialyltranferase 1	4.4256
C6orf15	chromosome 6 open reading frame 15	4.40063
GPC4	glypican 4	4.38727
STOM	stomatin	4.37933
HRASLS2	HRAS-like suppressor 2	4.22618
GAMT	guanidinoacetate N-methyltransferase	4.20452
FAM69B	family with sequence similarity 69, member B	4.16715
SGPP2	sphingosine-1-phosphate phosphotase 2	4.06298
FAM46A	family with sequence similarity 46, member A	4.02783
DACT3	dapper, antagonist of beta-catenin, homolog 3 (Xenopus laevis)	3.93931
GPR37	G protein-coupled receptor 37 (endothelin receptor type B-like)	3.91268
IGF2AS	insulin-like growth factor 2 antisense	3.87515
PPP2R1B	protein phosphatase 2 (formerly 2A), regulatory subunit A (PR 65), beta isoform	3.85624
XPR1	xenotropic and polytropic retrovirus receptor	3.84369
LOC644051	isocitrate dehydrogenase pseudogene	3.83713
RASL11A	RAS-like, family 11, member A	3.80029
IDH1	isocitrate dehydrogenase 1 (NADP+), soluble	3.79988
LHFP	lipoma HMGIC fusion partner	3.78459
STOM	stomatin	3.7785
FOLR1	folate receptor 1 (adult)	3.76575
PROS1	protein S (alpha)	3.73226
UBE2E1	ubiquitin-conjugating enzyme E2E 1 (UBC4/5 homolog, yeast)	3.70883
TAF9B	TAF9B RNA polymerase II, TATA box binding protein (TBP)-associated factor, 31kDa	3.6507
RAB3GAP1	RAB3 GTPase activating protein subunit 1 (catalytic)	3.64988
SPRR2C	small proline-rich protein 2C	3.6366
KIAA1211	KIAA1211 protein	3.62818
STX11	syntaxin 11	3.62508
C20orf80	chromosome 20 open reading frame 80	3.59297
ARSJ	arylsulfatase family, member J	3.55548
SSBP2	single-stranded DNA binding protein 2	3.53081
REEP2	receptor accessory protein 2	3.40278
ANKRD44	ankyrin repeat domain 44	3.39222
IL1R1	interleukin 1 receptor, type I	3.35556
ENPP1	ectonucleotide pyrophosphatase/phosphodiesterase 1	3.3538
CHIC2	cysteine-rich hydrophobic domain 2	3.35057
ANGPTL4	angiopoietin-like 4	3.33834
SGCE	sarcoglycan, epsilon	3.33305
RNASE1	ribonuclease, RNase A family, 1 (pancreatic)	3.25095
KDELC2	KDEL (Lys-Asp-Glu-Leu) containing 2	3.24717
RNASE1	ribonuclease, RNase A family, 1 (pancreatic)	3.24351
KLK10	kallikrein-related peptidase 10	3.24063
GCHFR	GTP cyclohydrolase I feedback regulator	3.23588
PELI1	pellino homolog 1 (Drosophila)	3.2121
LY96	lymphocyte antigen 96	3.1671
MAP1B	microtubule-associated protein 1B	3.15462
SLC12A2	solute carrier family 12 (sodium/potassium/chloride transporters), member 2	3.14231
SLC12A2	solute carrier family 12 (sodium/potassium/chloride transporters), member 2	3.14112
CXCL3	chemokine (C-X-C motif) ligand 3	3.12271
THRB	thyroid hormone receptor, beta (erythroblastic leukemia viral (v-erb-a) oncogene homolog 2, avian)	3.12256
MAN1A2	mannosidase, alpha, class 1A, member 2	3.11667
ZNF462	zinc finger protein 462	3.09737
CYP26B1	cytochrome P450, family 26, subfamily B, polypeptide 1	3.08417
GJA3	gap junction protein, alpha 3, 46kDa (connexin 46)	3.07473
HOXB8	homeobox B8	3.06728
NRG1	neuregulin 1	3.04403
IL1R1	interleukin 1 receptor, type I	3.03726
MLLT3	myeloid/lymphoid or mixed-lineage leukemia (trithorax homolog, Drosophila); translocated to, 3	3.01027
RGC32	response gene to complement 32	2.99796
HHEX	homeobox, hematopoietically expressed	2.99304
MBD2	methyl-CpG binding domain protein 2	2.98861
PTGER4	prostaglandin E receptor 4 (subtype EP4)	2.97036
NRG1	neuregulin 1	2.9651
TSLP	thymic stromal lymphopoietin	2.95282
ZXDA	zinc finger, X-linked, duplicated A	2.93975
RGS7	regulator of G-protein signalling 7	2.92841
MARCKS	myristoylated alanine-rich protein kinase C substrate	2.90661
EIF4G3	eukaryotic translation initiation factor 4 gamma, 3	2.88405
CPEB4	cytoplasmic polyadenylation element binding protein 4	2.87616
C3orf18	chromosome 3 open reading frame 18	2.85224
PPP2R1B	protein phosphatase 2 (formerly 2A), regulatory subunit A (PR 65), beta isoform	2.85159
MCTP2	multiple C2 domains, transmembrane 2	2.84918
KLF12	Kruppel-like factor 12	2.8349
ASGR1	asialoglycoprotein receptor 1	2.83154
SATB1	special AT-rich sequence binding protein 1 (binds to nuclear matrix/scaffold-associating DNA's)	2.83061
EPB41L1	erythrocyte membrane protein band 4.1-like 1	2.80589
DUSP5P	dual specificity phosphatase 5 pseudogene	2.79623
ENAH	enabled homolog (Drosophila)	2.78839
SULT2B1	sulfotransferase family, cytosolic, 2B, member 1	2.77742
MAGOH	mago-nashi homolog, proliferation-associated (Drosophila)	2.77683
CSNK1D	casein kinase 1, delta	2.74954
PRKAR2B	protein kinase, cAMP-dependent, regulatory, type II, beta	2.74786
XPR1	xenotropic and polytropic retrovirus receptor	2.73764
TGFBR2	transforming growth factor, beta receptor II (70/80kDa)	2.72761
GGH	gamma-glutamyl hydrolase (conjugase, folylpolygammaglutamyl hydrolase)	2.72483
THEG	Theg homolog (mouse)	2.72038
CCPG1	cell cycle progression 1	2.70422
KIAA1211	KIAA1211 protein	2.6964
TTBK2	tau tubulin kinase 2	2.68711
BAZ2B	bromodomain adjacent to zinc finger domain, 2B	2.67123
PBX2	pre-B-cell leukemia transcription factor 2	2.66715
SNF1LK2	SNF1-like kinase 2	2.65535
PHACTR2	phosphatase and actin regulator 2	2.65491
CCDC71	coiled-coil domain containing 71	2.65287
ITGB8	integrin, beta 8	2.64123
ANXA2	annexin A2	2.63939
LYPD1	LY6/PLAUR domain containing 1	2.63518
ZNF451	zinc finger protein 451	2.62262
DST	dystonin	2.61879
KIAA1212	KIAA1212	2.61581
EPB41L1	erythrocyte membrane protein band 4.1-like 1	2.6126
WSB2	WD repeat and SOCS box-containing 2	2.6082
BCL6	B-cell CLL/lymphoma 6 (zinc finger protein 51)	2.60429
FEM1C	fem-1 homolog c (C. elegans)	2.60176
RAB39B	RAB39B, member RAS oncogene family	2.6006
SPINK1	serine peptidase inhibitor, Kazal type 1	2.58086
LOC92482	hypothetical protein LOC92482	2.58052
KCNK1	potassium channel, subfamily K, member 1	2.57646
SOCS1	suppressor of cytokine signaling 1	2.57294
TP53INP2	tumor protein p53 inducible nuclear protein 2	2.56683
MAN1A2	mannosidase, alpha, class 1A, member 2	2.55352
FLJ21438	hypothetical protein FLJ21438	2.54623
CLU	clusterin	2.54483
ST3GAL5	ST3 beta-galactoside alpha-2,3-sialyltransferase 5	2.54443
MYB	v-myb myeloblastosis viral oncogene homolog (avian)	2.54412
HSPA5	heat shock 70kDa protein 5 (glucose-regulated protein, 78kDa)	2.54365
PIP5K3	phosphatidylinositol-3-phosphate/phosphatidylinositol 5-kinase, type III	2.53999
NDRG4	NDRG family member 4	2.53189
WSB2	WD repeat and SOCS box-containing 2	2.52732
PTPN4	protein tyrosine phosphatase, non-receptor type 4 (megakaryocyte)	2.5208
SYNE2	spectrin repeat containing, nuclear envelope 2	2.52025
EDA	ectodysplasin A	2.516
AYTL1	acyltransferase like 1	2.5122
PGAP1	GPI deacylase	2.51032
CD109	CD109 molecule	2.51026
LMO2	LIM domain only 2 (rhombotin-like 1)	2.50977
PDGFC	platelet derived growth factor C	2.50904
VLDLR	very low density lipoprotein receptor	2.50757
MNAB	membrane associated DNA binding protein	2.50354
IL18R1	interleukin 18 receptor 1	2.50094
EDEM1	ER degradation enhancer, mannosidase alpha-like 1	2.49742
LONRF2	LON peptidase N-terminal domain and ring finger 2	2.49004
KLHL5	kelch-like 5 (Drosophila)	2.48847
NCOA7	nuclear receptor coactivator 7	2.48478
CDH15	cadherin 15, M-cadherin (myotubule)	2.48122
ARHGAP10	Rho GTPase activating protein 10	2.47212
LRRC1	leucine rich repeat containing 1	2.46977
MAN1A2	mannosidase, alpha, class 1A, member 2	2.46753
ANXA2	annexin A2	2.46184
MAN1A2	mannosidase, alpha, class 1A, member 2	2.45111
MAN1A2	mannosidase, alpha, class 1A, member 2	2.44772
MGC2780	hypothetical protein MGC2780	2.44687
SERAC1	serine active site containing 1	2.44201
XPR1	xenotropic and polytropic retrovirus receptor	2.43798
PHF21A	PHD finger protein 21A	2.42521
EPDR1	ependymin related protein 1 (zebrafish)	2.41725
ITGAV	integrin, alpha V (vitronectin receptor, alpha polypeptide, antigen CD51)	2.39451
PRDM1	PR domain containing 1, with ZNF domain	2.39091
FAM84B	family with sequence similarity 84, member B	2.38819
SLPI	secretory leukocyte peptidase inhibitor	2.38724
TNFRSF18	tumor necrosis factor receptor superfamily, member 18	2.38574
UPRT	uracil phosphoribosyltransferase (FUR1) homolog (S. cerevisiae)	2.37706
CXCL1	chemokine (C-X-C motif) ligand 1 (melanoma growth stimulating activity, alpha)	2.37663
FBXL16	F-box and leucine-rich repeat protein 16	2.37602
EXOC6	exocyst complex component 6	2.376
PFN2	profilin 2	2.37238
LOC253981	hypothetical protein LOC253981	2.36757
RNF121	ring finger protein 121	2.36415
JMY	junction-mediating and regulatory protein	2.36324
CD109	CD109 molecule	2.35627
SLC25A40	solute carrier family 25, member 40	2.35531
FST	follistatin	2.35445
PRDM11	PR domain containing 11	2.35261
ATP11A	ATPase, Class VI, type 11A	2.34552
FEM1C	fem-1 homolog c (C. elegans)	2.34465
ESM1	endothelial cell-specific molecule 1	2.34243
KIAA1212	KIAA1212	2.34186
SH3BGRL	SH3 domain binding glutamic acid-rich protein like	2.3398
RPS6KA3	ribosomal protein S6 kinase, 90kDa, polypeptide 3	2.33609
WARS	tryptophanyl-tRNA synthetase	2.3246
MLSTD2	male sterility domain containing 2	2.32459
CD55	CD55 molecule, decay accelerating factor for complement (Cromer blood group)	2.31718
RGC32	response gene to complement 32	2.31135
ADAM22	ADAM metallopeptidase domain 22	2.30705
ZNF443	zinc finger protein 443	2.30595
C1orf21	chromosome 1 open reading frame 21	2.30116
GLS2	glutaminase 2 (liver, mitochondrial)	2.29165
MYL5	myosin, light chain 5, regulatory	2.28948
C4orf32	chromosome 4 open reading frame 32	2.28737
BTG4	B-cell translocation gene 4	2.28549
FBP1	fructose-1,6-bisphosphatase 1	2.282
HSD17B1	hydroxysteroid (17-beta) dehydrogenase 1	2.27928
EPB41L5	erythrocyte membrane protein band 4.1 like 5	2.27846
PPP3CC	protein phosphatase 3 (formerly 2B), catalytic subunit, gamma isoform (calcineurin A gamma)	2.2781
ADARB2	adenosine deaminase, RNA-specific, B2 (RED2 homolog rat)	2.27698
CD55	CD55 molecule, decay accelerating factor for complement (Cromer blood group)	2.27264
MET	met proto-oncogene (hepatocyte growth factor receptor)	2.27208
ICA1L	islet cell autoantigen 1,69kDa-like	2.25805
DOCK7	dedicator of cytokinesis 7	2.25217
CD109	CD109 molecule	2.25144
FLJ90650	laeverin	2.2511
PNMA1	paraneoplastic antigen MA1	2.24876
EPB41L5	erythrocyte membrane protein band 4.1 like 5	2.24564
UGT1A6	UDP glucuronosyltransferase 1 family, polypeptide A6	2.24561
PRKCA	protein kinase C, alpha	2.24487
USP54	ubiquitin specific peptidase 54	2.24081
RP11-138L21.1	similar to cell recognition molecule CASPR3	2.24026
FNDC3B	fibronectin type III domain containing 3B	2.23764
MARK1	MAP/microtubule affinity-regulating kinase 1	2.23536
LAMC2	laminin, gamma 2	2.23431
MLLT11	myeloid/lymphoid or mixed-lineage leukemia (trithorax homolog, Drosophila); translocated to, 11	2.23236
LARP2	La ribonucleoprotein domain family, member 2	2.23234
TGFB3	transforming growth factor, beta 3	2.23018
CXCL2	chemokine (C-X-C motif) ligand 2	2.22692
TMEM25	transmembrane protein 25	2.22651
RIMBP2	RIMS binding protein 2	2.22209
APAF1	apoptotic peptidase activating factor 1	2.21984
SRI	sorcin	2.2196
MFHAS1	malignant fibrous histiocytoma amplified sequence 1	2.21783
FRK	fyn-related kinase	2.21346
ADAM9	ADAM metallopeptidase domain 9 (meltrin gamma)	2.21192
F8	coagulation factor VIII, procoagulant component (hemophilia A)	2.20813
GPR125	G protein-coupled receptor 125	2.20217
DNAJC18	DnaJ (Hsp40) homolog, subfamily C, member 18	2.20202
ZSCAN5	zinc finger and SCAN domain containing 5	2.20175
SLPI	secretory leukocyte peptidase inhibitor	2.19323
FLJ20674	hypothetical protein FLJ20674	2.1924
DDHD1	DDHD domain containing 1	2.19097
ENAH	enabled homolog (Drosophila)	2.19092
ANP32C	acidic (leucine-rich) nuclear phosphoprotein 32 family, member C	2.1894
KITLG	KIT ligand	2.18705
FLJ16237	hypothetical protein LOC392636	2.18461
PARP8	poly (ADP-ribose) polymerase family, member 8	2.18425
SLC39A7	solute carrier family 39 (zinc transporter), member 7	2.18401
RAB28	RAB28, member RAS oncogene family	2.17605
SLC7A11	solute carrier family 7, (cationic amino acid transporter, y+ system) member 11	2.17596
ZNF529	zinc finger protein 529	2.16918
KLHL5	kelch-like 5 (Drosophila)	2.16655
MAGI1	membrane associated guanylate kinase, WW and PDZ domain containing 1	2.16626
FAM125B	family with sequence similarity 125, member B	2.16293
CX3CL1	chemokine (C-X3-C motif) ligand 1	2.16195
STK38L	serine/threonine kinase 38 like	2.16156
PLCB1	phospholipase C, beta 1 (phosphoinositide-specific)	2.16042
CAV3	caveolin 3	2.16005
STK33	serine/threonine kinase 33	2.15722
PPP1R14C	protein phosphatase 1, regulatory (inhibitor) subunit 14C	2.1571
STK38L	serine/threonine kinase 38 like	2.15676
CAV1	caveolin 1, caveolae protein, 22kDa	2.15625
TMEM2	transmembrane protein 2	2.15448
FSD1	fibronectin type III and SPRY domain containing 1	2.15358
AYTL1	acyltransferase like 1	2.15322
PHF20L1	PHD finger protein 20-like 1	2.15284
GULP1	GULP, engulfment adaptor PTB domain containing 1	2.14743
IGF2BP2	insulin-like growth factor 2 mRNA binding protein 2	2.14595
ZDHHC11	zinc finger, DHHC-type containing 11	2.14029
HIPK2	homeodomain interacting protein kinase 2	2.13849
SOCS1	suppressor of cytokine signaling 1	2.13667
RAB39B	RAB39B, member RAS oncogene family	2.13569
GAMT	guanidinoacetate N-methyltransferase	2.1336
VCX	variable charge, X-linked	2.12853
VCX2	variable charge, X-linked 2	2.12817
FAM8A1	family with sequence similarity 8, member A1	2.12777
WNK4	WNK lysine deficient protein kinase 4	2.12765
SERPINB4	serpin peptidase inhibitor, clade B (ovalbumin), member 4	2.12689
TXNRD1	thioredoxin reductase 1	2.12481
VPS13B	vacuolar protein sorting 13 homolog B (yeast)	2.11949
BICD1	bicaudal D homolog 1 (Drosophila)	2.11943
KIAA1946	KIAA1946	2.11708
LOC728586	hypothetical protein LOC728586	2.11644
ARHGAP26	Rho GTPase activating protein 26	2.11217
CAV1	caveolin 1, caveolae protein, 22kDa	2.11162
LRCH1	leucine-rich repeats and calponin homology (CH) domain containing 1	2.11045
PITPNC1	phosphatidylinositol transfer protein, cytoplasmic 1	2.10908
SLC39A8	solute carrier family 39 (zinc transporter), member 8	2.10486
SLC25A40	solute carrier family 25, member 40	2.10333
SIRT4	sirtuin (silent mating type information regulation 2 homolog) 4 (S. cerevisiae)	2.10095
OSBPL6	oxysterol binding protein-like 6	2.10046
C15orf5	chromosome 15 open reading frame 5	2.09978
TLE2	transducin-like enhancer of split 2 (E(sp1) homolog, Drosophila)	2.09878
ADM	adrenomedullin	2.09874
TIAM2	T-cell lymphoma invasion and metastasis 2	2.09817
LDLR	low density lipoprotein receptor (familial hypercholesterolemia)	2.09175
FAM80B	family with sequence similarity 80, member B	2.09129
ENAH	enabled homolog (Drosophila)	2.09125
SYNE2	spectrin repeat containing, nuclear envelope 2	2.08919
F2RL1	coagulation factor II (thrombin) receptor-like 1	2.08875
CRLF1	cytokine receptor-like factor 1	2.08435
SYNE2	spectrin repeat containing, nuclear envelope 2	2.08421
ABI2	abl interactor 2	2.08309
ITGAV	integrin, alpha V (vitronectin receptor, alpha polypeptide, antigen CD51)	2.08193
C7orf46	chromosome 7 open reading frame 46	2.08029
WNK4	WNK lysine deficient protein kinase 4	2.0787
PPM1K	protein phosphatase 1K (PP2C domain containing)	2.07591
BBS7	Bardet-Biedl syndrome 7	2.0723
GALNACT-2	chondroitin sulfate GalNAcT-2	2.07137
VDAC2	voltage-dependent anion channel 2	2.06454
VCX3A	variable charge, X-linked 3A	2.06373
C7orf46	chromosome 7 open reading frame 46	2.06099
HSPA5	heat shock 70kDa protein 5 (glucose-regulated protein, 78kDa)	2.05818
SVIL	supervillin	2.05769
CHMP4B	chromatin modifying protein 4B	2.05657
CYB5B	cytochrome b5 type B (outer mitochondrial membrane)	2.05622
TXNDC4	thioredoxin domain containing 4 (endoplasmic reticulum)	2.05542
SESTD1	SEC14 and spectrin domains 1	2.05212
PLA2G10	phospholipase A2, group X	2.04865
RASA2	RAS p21 protein activator 2	2.04615
BRD2	bromodomain containing 2	2.0442
PRIM2A	primase, polypeptide 2A, 58kDa	2.04342
RFX3	regulatory factor X, 3 (influences HLA class II expression)	2.04029
USP33	ubiquitin specific peptidase 33	2.03998
FADS1	fatty acid desaturase 1	2.03888
RNASE4	ribonuclease, RNase A family, 4	2.03575
PXK	PX domain containing serine/threonine kinase	2.03478
LOC645954	similar to supervillin isoform 2	2.03459
FBXL17	F-box and leucine-rich repeat protein 17	2.02955
MON2	MON2 homolog (S. cerevisiae)	2.02673
SETD5	SET domain containing 5	2.02586
CSRP2	cysteine and glycine-rich protein 2	2.02275
ROR2	receptor tyrosine kinase-like orphan receptor 2	2.02158
PHF8	PHD finger protein 8	2.02152
CD55	CD55 molecule, decay accelerating factor for complement (Cromer blood group)	2.02118
KLF5	Kruppel-like factor 5 (intestinal)	2.0211
TMTC3	transmembrane and tetratricopeptide repeat containing 3	2.01949
TRAK1	trafficking protein, kinesin binding 1	2.01829
RRN3	RRN3 RNA polymerase I transcription factor homolog (S. cerevisiae)	2.01763
SLC25A40	solute carrier family 25, member 40	2.01573
C4orf12	chromosome 4 open reading frame 12	2.01568
OSBPL11	oxysterol binding protein-like 11	2.01501
TCF7L2	transcription factor 7-like 2 (T-cell specific, HMG-box)	2.01387
RP2	retinitis pigmentosa 2 (X-linked recessive)	2.01281
AMD1	adenosylmethionine decarboxylase 1	2.00935
ALCAM	activated leukocyte cell adhesion molecule	2.00922
FUT10	fucosyltransferase 10 (alpha (1,3) fucosyltransferase)	2.00316
PHKA1	phosphorylase kinase, alpha 1 (muscle)	2.00026

## Sheet: Down-regulated
Table S1. Genes down-regulated by SOX2 over-expression (<0.5-fold).
Gene symbol	Gene name	Fold change
MGC16121	hypothetical protein MGC16121	0.119893
IL7R	interleukin 7 receptor	0.127279
HSD17B2	hydroxysteroid (17-beta) dehydrogenase 2	0.143364
IL1F7	interleukin 1 family, member 7 (zeta)	0.143364
MGC24103	hypothetical protein MGC24103	0.153259
SERPINE1	serpin peptidase inhibitor, clade E (nexin, plasminogen activator inhibitor type 1), member 1	0.154478
HKDC1	hexokinase domain containing 1	0.166983
DEFB1	defensin, beta 1	0.168303
NCF2	neutrophil cytosolic factor 2 (65kDa, chronic granulomatous disease, autosomal 2)	0.171635
DEFB103A	defensin, beta 103A	0.177981
ANKRD22	ankyrin repeat domain 22	0.182644
TIMP3	TIMP metallopeptidase inhibitor 3 (Sorsby fundus dystrophy, pseudoinflammatory)	0.183739
IFIT2	interferon-induced protein with tetratricopeptide repeats 2	0.19733
DKK3	dickkopf homolog 3 (Xenopus laevis)	0.201731
PTX3	pentraxin-related gene, rapidly induced by IL-1 beta	0.211724
CD33L3	CD33 molecule-like 3	0.228662
NPPB	natriuretic peptide precursor B	0.23233
DKFZp761E198	DKFZp761E198 protein	0.232836
CCL5	chemokine (C-C motif) ligand 5	0.23562
MGP	matrix Gla protein	0.237493
KRT34	keratin 34	0.24105
LOC284120	hypothetical LOC284120	0.242034
PAPSS2	3'-phosphoadenosine 5'-phosphosulfate synthase 2	0.24409
CPZ	carboxypeptidase Z	0.244349
MIG7	mig-7	0.248145
LAMA4	laminin, alpha 4	0.250575
ARL14	ADP-ribosylation factor-like 14	0.252279
PTAFR	platelet-activating factor receptor	0.25443
GBP1	guanylate binding protein 1, interferon-inducible, 67kDa	0.257132
SUNC1	Sad1 and UNC84 domain containing 1	0.259787
TFPI	tissue factor pathway inhibitor (lipoprotein-associated coagulation inhibitor)	0.260874
HKDC1	hexokinase domain containing 1	0.2616
IL4I1	interleukin 4 induced 1	0.262574
MMP9	matrix metallopeptidase 9 (gelatinase B, 92kDa gelatinase, 92kDa type IV collagenase)	0.266307
POU2F2	POU domain, class 2, transcription factor 2	0.266976
SH3TC2	SH3 domain and tetratricopeptide repeats 2	0.267296
SLC37A2	solute carrier family 37 (glycerol-3-phosphate transporter), member 2	0.268637
DISC1	disrupted in schizophrenia 1	0.269197
REN	renin	0.270427
FBXL13	F-box and leucine-rich repeat protein 13	0.271862
HNMT	histamine N-methyltransferase	0.274103
QPRT	quinolinate phosphoribosyltransferase (nicotinate-nucleotide pyrophosphorylase (carboxylating))	0.275821
C4BPB	complement component 4 binding protein, beta	0.277439
PLAC1	placenta-specific 1	0.278068
STARD13	START domain containing 13	0.279348
HSD11B1	hydroxysteroid (11-beta) dehydrogenase 1	0.282385
EXT1	exostoses (multiple) 1	0.28423
GLIPR1	GLI pathogenesis-related 1 (glioma)	0.285057
SH3TC2	SH3 domain and tetratricopeptide repeats 2	0.28515
PDZK1IP1	PDZK1 interacting protein 1	0.285887
GPR110	G protein-coupled receptor 110	0.286766
SVEP1	sushi, von Willebrand factor type A, EGF and pentraxin domain containing 1	0.290917
LAT	linker for activation of T cells	0.291391
CCRL2	chemokine (C-C motif) receptor-like 2	0.291692
KYNU	kynureninase (L-kynurenine hydrolase)	0.294924
LOC650517	similar to keratin 17	0.295335
GBP1	guanylate binding protein 1, interferon-inducible, 67kDa	0.296317
FRMD4A	FERM domain containing 4A	0.297247
COL4A6	collagen, type IV, alpha 6	0.300056
PIK3R3	phosphoinositide-3-kinase, regulatory subunit 3 (p55, gamma)	0.300269
TMEM71	transmembrane protein 71	0.300899
IL1F9	interleukin 1 family, member 9	0.301195
TFPI	tissue factor pathway inhibitor (lipoprotein-associated coagulation inhibitor)	0.305974
LOC152573	hypothetical protein BC012029	0.315523
DYSF	dysferlin, limb girdle muscular dystrophy 2B (autosomal recessive)	0.315765
PTAFR	platelet-activating factor receptor	0.317787
APOBEC3F	apolipoprotein B mRNA editing enzyme, catalytic polypeptide-like 3F	0.317991
SMOC1	SPARC related modular calcium binding 1	0.319258
IGFBP5	insulin-like growth factor binding protein 5	0.320035
SERPINB2	serpin peptidase inhibitor, clade B (ovalbumin), member 2	0.321072
ANGPT2	angiopoietin 2	0.322628
ANGPT2	angiopoietin 2	0.324186
ACP5	acid phosphatase 5, tartrate resistant	0.32431
GNE	glucosamine (UDP-N-acetyl)-2-epimerase/N-acetylmannosamine kinase	0.32447
ARHGDIB	Rho GDP dissociation inhibitor (GDI) beta	0.325533
APOBEC3C	apolipoprotein B mRNA editing enzyme, catalytic polypeptide-like 3C	0.326912
SERPINB13	serpin peptidase inhibitor, clade B (ovalbumin), member 13	0.327285
FGL2	fibrinogen-like 2	0.329204
LAT	linker for activation of T cells	0.329338
PLAC8	placenta-specific 8	0.333412
GSTM3	glutathione S-transferase M3 (brain)	0.334706
COL13A1	collagen, type XIII, alpha 1	0.335704
COL13A1	collagen, type XIII, alpha 1	0.337322
SMOC1	SPARC related modular calcium binding 1	0.338626
LAMA3	laminin, alpha 3	0.339505
PAPSS2	3'-phosphoadenosine 5'-phosphosulfate synthase 2	0.33965
MME	membrane metallo-endopeptidase (neutral endopeptidase, enkephalinase)	0.339835
QPRT	quinolinate phosphoribosyltransferase (nicotinate-nucleotide pyrophosphorylase (carboxylating))	0.339937
PAEP	progestagen-associated endometrial protein (placental protein 14, pregnancy-associated endometrial alpha-2-globulin, alpha uterine protein)	0.340577
CPA4	carboxypeptidase A4	0.340684
CLSPN	claspin homolog (Xenopus laevis)	0.342831
PCSK9	proprotein convertase subtilisin/kexin type 9	0.346936
SAA2	serum amyloid A2	0.347917
PDZK1IP1	PDZK1 interacting protein 1	0.351165
FAM13A1	family with sequence similarity 13, member A1	0.354156
SERPINB2	serpin peptidase inhibitor, clade B (ovalbumin), member 2	0.354702
SERPINA3	serpin peptidase inhibitor, clade A (alpha-1 antiproteinase, antitrypsin), member 3	0.355019
P2RY6	pyrimidinergic receptor P2Y, G-protein coupled, 6	0.355405
APOL1	apolipoprotein L, 1	0.355611
RASGRF1	Ras protein-specific guanine nucleotide-releasing factor 1	0.355757
FRMD4A	FERM domain containing 4A	0.356396
CYP4F11	cytochrome P450, family 4, subfamily F, polypeptide 11	0.35942
S100A9	S100 calcium binding protein A9	0.359801
FMN1	formin 1	0.359817
KRT17	keratin 17	0.360156
IFIT3	interferon-induced protein with tetratricopeptide repeats 3	0.360381
PAPPA	pregnancy-associated plasma protein A, pappalysin 1	0.360738
C3	complement component 3	0.361478
MIA	melanoma inhibitory activity	0.361844
MUC20	mucin 20, cell surface associated	0.362254
PLAC8	placenta-specific 8	0.363201
C20orf100	chromosome 20 open reading frame 100	0.363346
SAA1	serum amyloid A1	0.364698
TPCN1	two pore segment channel 1	0.367407
ZRANB3	zinc finger, RAN-binding domain containing 3	0.36859
NOSTRIN	nitric oxide synthase trafficker	0.368632
FAM83A	family with sequence similarity 83, member A	0.369113
BTBD11	BTB (POZ) domain containing 11	0.37013
HMGA1	high mobility group AT-hook 1	0.37042
BIRC4BP	XIAP associated factor-1	0.371161
SERPINA3	serpin peptidase inhibitor, clade A (alpha-1 antiproteinase, antitrypsin), member 3	0.37122
UBE1L	ubiquitin-activating enzyme E1-like	0.371654
SOX7	SRY (sex determining region Y)-box 7	0.371933
SLC24A3	solute carrier family 24 (sodium/potassium/calcium exchanger), member 3	0.372399
KYNU	kynureninase (L-kynurenine hydrolase)	0.373022
RGS3	regulator of G-protein signalling 3	0.373843
BIRC4BP	XIAP associated factor-1	0.374754
SPOCD1	SPOC domain containing 1	0.375819
FXYD3	FXYD domain containing ion transport regulator 3	0.376074
NAV1	neuron navigator 1	0.37887
PHLDA1	pleckstrin homology-like domain, family A, member 1	0.379541
DCBLD2	discoidin, CUB and LCCL domain containing 2	0.38018
PLXNA2	plexin A2	0.380483
SERPINA5	serpin peptidase inhibitor, clade A (alpha-1 antiproteinase, antitrypsin), member 5	0.380508
TPCN1	two pore segment channel 1	0.380958
ASPH	aspartate beta-hydroxylase	0.381101
WNT4	wingless-type MMTV integration site family, member 4	0.381562
TCN1	transcobalamin I (vitamin B12 binding protein, R binder family)	0.381659
PRG1	proteoglycan 1, secretory granule	0.382212
APOL3	apolipoprotein L, 3	0.382752
ATP8A2	ATPase, aminophospholipid transporter-like, Class I, type 8A, member 2	0.383048
ALOX5AP	arachidonate 5-lipoxygenase-activating protein	0.385566
KIAA1462	KIAA1462	0.385636
SERPINB7	serpin peptidase inhibitor, clade B (ovalbumin), member 7	0.387732
C6orf105	chromosome 6 open reading frame 105	0.388747
NANOS1	nanos homolog 1 (Drosophila)	0.389908
TMEM92	transmembrane protein 92	0.390331
PHLDA1	pleckstrin homology-like domain, family A, member 1	0.391281
GBP3	guanylate binding protein 3	0.391469
GM2A	GM2 ganglioside activator	0.392417
PDE2A	phosphodiesterase 2A, cGMP-stimulated	0.392567
GJB5	gap junction protein, beta 5 (connexin 31.1)	0.393117
NAV1	neuron navigator 1	0.393399
TGFBI	transforming growth factor, beta-induced, 68kDa	0.39349
RBP7	retinol binding protein 7, cellular	0.394091
CLIC3	chloride intracellular channel 3	0.394701
WFDC2	WAP four-disulfide core domain 2	0.395062
TM4SF19	transmembrane 4 L six family member 19	0.395174
EMP3	epithelial membrane protein 3	0.395764
GPSM3	G-protein signalling modulator 3 (AGS3-like, C. elegans)	0.395903
MME	membrane metallo-endopeptidase (neutral endopeptidase, enkephalinase)	0.395917
CYB5R2	cytochrome b5 reductase 2	0.397625
MAMDC2	MAM domain containing 2	0.398617
S100A8	S100 calcium binding protein A8	0.399967
NT5E	5'-nucleotidase, ecto (CD73)	0.404034
C11orf52	chromosome 11 open reading frame 52	0.405953
CEACAM1	carcinoembryonic antigen-related cell adhesion molecule 1 (biliary glycoprotein)	0.406184
WFDC2	WAP four-disulfide core domain 2	0.406947
CDA	cytidine deaminase	0.407198
BRD3	bromodomain containing 3	0.407569
HRH1	histamine receptor H1	0.408292
CBX5	chromobox homolog 5 (HP1 alpha homolog, Drosophila)	0.409594
CCDC122	coiled-coil domain containing 122	0.410326
KRT14	keratin 14 (epidermolysis bullosa simplex, Dowling-Meara, Koebner)	0.41059
TSPAN1	tetraspanin 1	0.412214
HNMT	histamine N-methyltransferase	0.412722
ALDH1L1	aldehyde dehydrogenase 1 family, member L1	0.412885
BAIAP3	BAI1-associated protein 3	0.417554
GM2A	GM2 ganglioside activator	0.417652
PHYHIP	phytanoyl-CoA 2-hydroxylase interacting protein	0.418072
C1orf116	chromosome 1 open reading frame 116	0.41833
BTN3A2	butyrophilin, subfamily 3, member A2	0.41922
PRSS1	protease, serine, 1 (trypsin 1)	0.419547
LOC400451	hypothetical gene supported by AK075564; BC060873	0.421823
KIAA1217	KIAA1217	0.422346
EBI3	Epstein-Barr virus induced gene 3	0.422407
H19	H19, imprinted maternally expressed untranslated mRNA	0.422448
TPCN1	two pore segment channel 1	0.423697
SAA4	serum amyloid A4, constitutive	0.425852
LOXL2	lysyl oxidase-like 2	0.426504
MT1E	metallothionein 1E (functional)	0.426698
BIRC4BP	XIAP associated factor-1	0.427093
ENC1	ectodermal-neural cortex (with BTB-like domain)	0.427399
FAM83A	family with sequence similarity 83, member A	0.427454
ASPH	aspartate beta-hydroxylase	0.427644
TRPV6	transient receptor potential cation channel, subfamily V, member 6	0.427933
BRCA2	breast cancer 2, early onset	0.428367
GPR92	G protein-coupled receptor 92	0.42856
FOSL1	FOS-like antigen 1	0.428643
COL8A1	collagen, type VIII, alpha 1	0.428827
XRCC2	X-ray repair complementing defective repair in Chinese hamster cells 2	0.429343
FOSL1	FOS-like antigen 1	0.430432
IL1RN	interleukin 1 receptor antagonist	0.431158
MEGF6	multiple EGF-like-domains 6	0.431883
DCBLD2	discoidin, CUB and LCCL domain containing 2	0.4319
URP2	UNC-112 related protein 2	0.4321
CFB	complement factor B	0.434387
MT1G	metallothionein 1G	0.434547
FOXJ1	forkhead box J1	0.434872
RTP4	receptor (chemosensory) transporter protein 4	0.435137
INPP4B	inositol polyphosphate-4-phosphatase, type II, 105kDa	0.435245
TUSC3	tumor suppressor candidate 3	0.435376
WNT4	wingless-type MMTV integration site family, member 4	0.43547
BDKRB2	bradykinin receptor B2	0.436004
ZBED2	zinc finger, BED-type containing 2	0.436176
LRRC38	leucine rich repeat containing 38	0.436923
LOC92154	hypothetical protein BC002770	0.437452
ASB9	ankyrin repeat and SOCS box-containing 9	0.437532
EBI3	Epstein-Barr virus induced gene 3	0.437983
BFSP1	beaded filament structural protein 1, filensin	0.43802
TPRXL	tetra-peptide repeat homeobox-like	0.438465
GPR20	G protein-coupled receptor 20	0.438481
SERPINA5	serpin peptidase inhibitor, clade A (alpha-1 antiproteinase, antitrypsin), member 5	0.438622
DYSF	dysferlin, limb girdle muscular dystrophy 2B (autosomal recessive)	0.439526
MT1B	metallothionein 1B (functional)	0.440183
C1QTNF6	C1q and tumor necrosis factor related protein 6	0.440483
CSF2	colony stimulating factor 2 (granulocyte-macrophage)	0.440771
ABCC3	ATP-binding cassette, sub-family C (CFTR/MRP), member 3	0.440811
MBNL2	muscleblind-like 2 (Drosophila)	0.440812
APOBEC3G	apolipoprotein B mRNA editing enzyme, catalytic polypeptide-like 3G	0.44151
ROBO4	roundabout homolog 4, magic roundabout (Drosophila)	0.441534
IQCD	IQ motif containing D	0.442219
AKAP12	A kinase (PRKA) anchor protein (gravin) 12	0.443001
MTSS1	metastasis suppressor 1	0.443088
NGEF	neuronal guanine nucleotide exchange factor	0.443185
SH2D2A	SH2 domain protein 2A	0.44499
SAMD3	sterile alpha motif domain containing 3	0.44523
DEFA3	defensin, alpha 3, neutrophil-specific	0.446488
LTB	lymphotoxin beta (TNF superfamily, member 3)	0.446779
NRP1	neuropilin 1	0.447473
ZMIZ2	zinc finger, MIZ-type containing 2	0.448085
ATP10D	ATPase, Class V, type 10D	0.448844
SERTAD4	SERTA domain containing 4	0.449253
LOC339240	keratin pseudogene	0.449411
SFN	stratifin	0.45273
KRT86	keratin 86	0.452916
MEGF6	multiple EGF-like-domains 6	0.45389
TSPAN2	tetraspanin 2	0.456126
CYP4F12	cytochrome P450, family 4, subfamily F, polypeptide 12	0.456382
LRRC38	leucine rich repeat containing 38	0.456744
TNF	tumor necrosis factor (TNF superfamily, member 2)	0.456777
KISS1	KiSS-1 metastasis-suppressor	0.456985
RASGRF1	Ras protein-specific guanine nucleotide-releasing factor 1	0.457184
ZNF143	zinc finger protein 143	0.458431
C13orf3	chromosome 13 open reading frame 3	0.459275
SNAI2	snail homolog 2 (Drosophila)	0.45931
PRR11	proline rich 11	0.459996
CDK9	cyclin-dependent kinase 9 (CDC2-related kinase)	0.460104
PROM2	prominin 2	0.460257
NTSR1	neurotensin receptor 1 (high affinity)	0.460309
CMTM7	CKLF-like MARVEL transmembrane domain containing 7	0.460901
B3GNT3	UDP-GlcNAc:betaGal beta-1,3-N-acetylglucosaminyltransferase 3	0.460938
RAC2	ras-related C3 botulinum toxin substrate 2 (rho family, small GTP binding protein Rac2)	0.461008
PLAT	plasminogen activator, tissue	0.461417
TMEM63A	transmembrane protein 63A	0.461733
MT1L	metallothionein 1L (pseudogene)	0.461788
ANXA6	annexin A6	0.461872
IGSF9	immunoglobulin superfamily, member 9	0.463619
MGC23985	similar to AVLV472	0.464006
GZMB	granzyme B (granzyme 2, cytotoxic T-lymphocyte-associated serine esterase 1)	0.465256
FCRLB	Fc receptor-like B	0.465798
AGMAT	agmatine ureohydrolase (agmatinase)	0.466233
TMEM40	transmembrane protein 40	0.466275
FGF5	fibroblast growth factor 5	0.466283
TLR3	toll-like receptor 3	0.466531
C15orf42	chromosome 15 open reading frame 42	0.467219
C22orf37	chromosome 22 open reading frame 37	0.46862
C20orf96	chromosome 20 open reading frame 96	0.468962
PLEKHA2	pleckstrin homology domain containing, family A (phosphoinositide binding specific) member 2	0.469206
C20orf94	chromosome 20 open reading frame 94	0.469358
RAB27B	RAB27B, member RAS oncogene family	0.469423
NDRG2	NDRG family member 2	0.469719
COL6A2	collagen, type VI, alpha 2	0.469836
SOX9	SRY (sex determining region Y)-box 9 (campomelic dysplasia, autosomal sex-reversal)	0.470024
LOC645745	metallothionein 1H-like protein	0.470929
NME7	non-metastatic cells 7, protein expressed in (nucleoside-diphosphate kinase)	0.471628
MT1X	metallothionein 1X	0.472024
C10orf10	chromosome 10 open reading frame 10	0.472471
DIAPH3	diaphanous homolog 3 (Drosophila)	0.472916
PLSCR4	phospholipid scramblase 4	0.4732
SPG3A	spastic paraplegia 3A (autosomal dominant)	0.473882
GPR109B	G protein-coupled receptor 109B	0.474083
FAM14A	family with sequence similarity 14, member A	0.474228
C14orf145	chromosome 14 open reading frame 145	0.474332
PKD1L2	polycystic kidney disease 1-like 2	0.474456
RHBDL2	rhomboid, veinlet-like 2 (Drosophila)	0.474879
C9orf19	chromosome 9 open reading frame 19	0.474963
GUSBL2	glucuronidase, beta-like 2	0.475125
ME3	malic enzyme 3, NADP(+)-dependent, mitochondrial	0.475134
CD68	CD68 molecule	0.475962
CENPT	centromere protein T	0.47604
PPAP2B	phosphatidic acid phosphatase type 2B	0.476418
PLAU	plasminogen activator, urokinase	0.476763
APOL6	apolipoprotein L, 6	0.476882
LAT	linker for activation of T cells	0.476907
OASL	2'-5'-oligoadenylate synthetase-like	0.476921
AXL	AXL receptor tyrosine kinase	0.476982
FLJ40869	hypothetical protein FLJ40869	0.477173
TTYH1	tweety homolog 1 (Drosophila)	0.478499
C16orf59	chromosome 16 open reading frame 59	0.478674
LOC644701	hypothetical LOC644701	0.480028
MT1G	metallothionein 1G	0.480267
STMN3	stathmin-like 3	0.480392
IER5L	immediate early response 5-like	0.480403
LOC387895	hypothetical gene supported by BC040060	0.480422
DIO3	deiodinase, iodothyronine, type III	0.481535
CCDC50	coiled-coil domain containing 50	0.481957
THAP2	THAP domain containing, apoptosis associated protein 2	0.482144
TLR5	toll-like receptor 5	0.48241
SYT1	synaptotagmin I	0.482585
CAPG	capping protein (actin filament), gelsolin-like	0.482629
ZNF697	zinc finger protein 697	0.482791
APOBEC3G	apolipoprotein B mRNA editing enzyme, catalytic polypeptide-like 3G	0.483057
FAM101A	family with sequence similarity 101, member A	0.483174
IGFBP7	insulin-like growth factor binding protein 7	0.483384
ASB2	ankyrin repeat and SOCS box-containing 2	0.483768
HIST1H4L	histone cluster 1, H4l	0.483782
LOC649007	similar to protein tyrosine phosphatase, non-receptor type 11	0.483925
COL9A2	collagen, type IX, alpha 2	0.483972
IGFBP5	insulin-like growth factor binding protein 5	0.484466
FGD3	FYVE, RhoGEF and PH domain containing 3	0.484485
HLA-DMA	major histocompatibility complex, class II, DM alpha	0.485139
TMEM173	transmembrane protein 173	0.485733
EPHB6	EPH receptor B6	0.485979
EMR1	egf-like module containing, mucin-like, hormone receptor-like 1	0.486484
GBP3	guanylate binding protein 3	0.487769
NFIX	nuclear factor I/X (CCAAT-binding transcription factor)	0.48814
ACAD10	acyl-Coenzyme A dehydrogenase family, member 10	0.488683
TPM2	tropomyosin 2 (beta)	0.488758
HIST1H4B	histone cluster 1, H4b	0.488894
IL23A	interleukin 23, alpha subunit p19	0.489917
BMP1	bone morphogenetic protein 1	0.489987
LOC728688	ubiquitin-like, containing PHD and RING finger domains, 1 pseudogene	0.490736
NPR1	natriuretic peptide receptor A/guanylate cyclase A (atrionatriuretic peptide receptor A)	0.490838
ETS1	v-ets erythroblastosis virus E26 oncogene homolog 1 (avian)	0.490858
PHLDA1	pleckstrin homology-like domain, family A, member 1	0.491256
ATP6V0A4	ATPase, H+ transporting, lysosomal V0 subunit a4	0.491531
BRD3	bromodomain containing 3	0.491658
RTN4RL1	reticulon 4 receptor-like 1	0.491809
GTF2IRD2	GTF2I repeat domain containing 2	0.491989
COL6A2	collagen, type VI, alpha 2	0.492043
LARS	leucyl-tRNA synthetase	0.492131
WNT7A	wingless-type MMTV integration site family, member 7A	0.492439
FLJ31438	hypothetical protein FLJ31438	0.493066
STS	steroid sulfatase (microsomal), arylsulfatase C, isozyme S	0.493218
GRAMD1B	GRAM domain containing 1B	0.493285
GDF15	growth differentiation factor 15	0.493924
TMEM107	transmembrane protein 107	0.494061
SMTN	smoothelin	0.494092
NPLOC4	nuclear protein localization 4 homolog (S. cerevisiae)	0.495005
PPIL6	peptidylprolyl isomerase (cyclophilin)-like 6	0.495118
ST7OT1	ST7 overlapping transcript 1 (antisense non-coding RNA)	0.495839
KIAA0319L	KIAA0319-like	0.495918
C10orf10	chromosome 10 open reading frame 10	0.496326
CALB2	calbindin 2, 29kDa (calretinin)	0.496853
FANCM	Fanconi anemia, complementation group M	0.497594
MB	myoglobin	0.499054
ITGA2	integrin, alpha 2 (CD49B, alpha 2 subunit of VLA-2 receptor)	0.499575
SCLT1	sodium channel and clathrin linker 1	0.49961
