# Supplementary material for: MicroRNA-126 Inhibits SOX2 Expression and Contributes to Gastric Carcinogenesis
Source: PLoS One. 2011 Jan 27;6(1):e16617. doi: 10.1371/journal.pone.0016617 (PMC3029394; doi:10.1371/journal.pone.0016617)
Supplement: Table S2 — Sequences of RT-PCR primers used in this study. (XLS) [file pone.0016617.s002.xls]

## Sheet: Sheet1
Table S2. Sequences of RT-PCR primers used in this study.
Name	Forward primer	Reverse primer	Size of PCR product (bp)
SOX2	AACCAAGACGCTCATGAAGAAG	CTGCGAGTAGGACATGCTGTAG	343
IL1R2	CCTGGAAGATGCTGGCTATTAC	TTACACGGGATTGTCAGTCTTG	183
KRT6A	CTCTGCTCCTTTTCATTGCAG	GCGAAGAGCACAGAAATCATC	195
LTF	TGGGAGAAATGGATCTGACTG	TAAGACGACAGCAGGGAATTG	365
GSN	CTTCTGCTAAGCGGTACATCG	CTTTGAGGGAAGGACAGTTCC	238
PPP2R1B	ATACTCCTGTTGCTCTGGAAGC	GTCGTACCATTGGTGTGTCATC	192
APAF1	GGCACATCCAGTTCACAGCCG	GCAGTCTTGTCAGCAGAGGTAG	307
SERPINE1	TGTGTCACCGTATCTCAGGAAG	TTGAACACATTGGAAACCACTC	240
MMP9	GTCTTCCCCTTCACTTTCCTG	TCAGTGAAGCGGTACATAGGG	239
PLAC1	CTCTGCAGCCATCTCACTTTC	ACATGAGGGTCACAAGAGCAC	171
SERPINB2	TGGCTGAAGATGAAGTTGAGG	TCCCTGTCATAACACCTCCTG	240
SERPINA5	AACATTCAATCTTGCCGTCAC	TGTTGCTGCTGATAAGTGTGG	231
H19	CATCAAAGACACCATCGGAAC	AAGAAGAAGAGGGAGGTGGTG	171
GAPDH	TGCACCACCAACTGCTTAGC	GGCATGGACTGTGGTCATGAG	87
